# Supplementary material for: Analysis of controlling genes for tiller growth of Psathyrostachys juncea based on transcriptome sequencing technology
Source: BMC Plant Biol. 2022 Sep 23;22:456. doi: 10.1186/s12870-022-03837-w (PMC9502641; doi:10.1186/s12870-022-03837-w)
Supplement: Supplementary file 7 — Additional file 7. [file 12870_2022_3837_MOESM7_ESM.xls]

## Sheet: Sheet1
Gene and module correspondence list in WGCNA
#ID	Module
BMK_Unigene_124641	turquoise
BMK_Unigene_121513	turquoise
BMK_Unigene_134913	turquoise
BMK_Unigene_183993	turquoise
BMK_Unigene_000597	turquoise
BMK_Unigene_076129	turquoise
BMK_Unigene_036688	turquoise
BMK_Unigene_036618	turquoise
BMK_Unigene_027498	turquoise
BMK_Unigene_066163	turquoise
BMK_Unigene_012911	turquoise
BMK_Unigene_021241	turquoise
BMK_Unigene_073167	turquoise
BMK_Unigene_123936	turquoise
BMK_Unigene_116435	turquoise
BMK_Unigene_089894	turquoise
BMK_Unigene_032790	turquoise
BMK_Unigene_190310	turquoise
BMK_Unigene_044987	turquoise
BMK_Unigene_069096	turquoise
BMK_Unigene_034289	turquoise
BMK_Unigene_127858	turquoise
BMK_Unigene_070029	turquoise
BMK_Unigene_022274	turquoise
BMK_Unigene_113949	turquoise
BMK_Unigene_025029	turquoise
BMK_Unigene_134450	turquoise
BMK_Unigene_069089	turquoise
BMK_Unigene_044488	turquoise
BMK_Unigene_143878	turquoise
BMK_Unigene_078941	turquoise
BMK_Unigene_021952	turquoise
BMK_Unigene_088502	turquoise
BMK_Unigene_063812	turquoise
BMK_Unigene_140012	turquoise
BMK_Unigene_022912	turquoise
BMK_Unigene_069648	turquoise
BMK_Unigene_062692	turquoise
BMK_Unigene_069842	turquoise
BMK_Unigene_069403	turquoise
BMK_Unigene_151904	turquoise
BMK_Unigene_021605	turquoise
BMK_Unigene_076176	turquoise
BMK_Unigene_182360	turquoise
BMK_Unigene_063357	turquoise
BMK_Unigene_040155	turquoise
BMK_Unigene_136935	turquoise
BMK_Unigene_180492	turquoise
BMK_Unigene_113620	turquoise
BMK_Unigene_075892	turquoise
BMK_Unigene_136806	turquoise
BMK_Unigene_065152	turquoise
BMK_Unigene_179931	turquoise
BMK_Unigene_074509	turquoise
BMK_Unigene_192575	turquoise
BMK_Unigene_142384	turquoise
BMK_Unigene_113647	turquoise
BMK_Unigene_000393	turquoise
BMK_Unigene_132308	turquoise
BMK_Unigene_141922	turquoise
BMK_Unigene_054865	turquoise
BMK_Unigene_113627	turquoise
BMK_Unigene_019514	turquoise
BMK_Unigene_021512	turquoise
BMK_Unigene_022014	turquoise
BMK_Unigene_014886	turquoise
BMK_Unigene_148771	turquoise
BMK_Unigene_122904	turquoise
BMK_Unigene_067625	turquoise
BMK_Unigene_035869	turquoise
BMK_Unigene_187839	turquoise
BMK_Unigene_024224	turquoise
BMK_Unigene_076188	turquoise
BMK_Unigene_017810	turquoise
BMK_Unigene_071020	turquoise
BMK_Unigene_053768	turquoise
BMK_Unigene_031726	turquoise
BMK_Unigene_022727	turquoise
BMK_Unigene_052933	turquoise
BMK_Unigene_022777	turquoise
BMK_Unigene_152483	turquoise
BMK_Unigene_035896	turquoise
BMK_Unigene_145356	turquoise
BMK_Unigene_065010	turquoise
BMK_Unigene_134981	turquoise
BMK_Unigene_190836	turquoise
BMK_Unigene_073659	turquoise
BMK_Unigene_191127	turquoise
BMK_Unigene_126722	turquoise
BMK_Unigene_046811	turquoise
BMK_Unigene_134513	turquoise
BMK_Unigene_073694	turquoise
BMK_Unigene_058201	turquoise
BMK_Unigene_142156	turquoise
BMK_Unigene_180318	turquoise
BMK_Unigene_179645	turquoise
BMK_Unigene_137634	turquoise
BMK_Unigene_003427	turquoise
BMK_Unigene_072099	turquoise
BMK_Unigene_001958	turquoise
BMK_Unigene_141005	turquoise
BMK_Unigene_127704	turquoise
BMK_Unigene_004199	turquoise
BMK_Unigene_059626	turquoise
BMK_Unigene_190331	turquoise
BMK_Unigene_152161	turquoise
BMK_Unigene_143851	turquoise
BMK_Unigene_043066	turquoise
BMK_Unigene_138533	turquoise
BMK_Unigene_140477	turquoise
BMK_Unigene_073686	turquoise
BMK_Unigene_136429	turquoise
BMK_Unigene_030299	turquoise
BMK_Unigene_112088	turquoise
BMK_Unigene_070838	turquoise
BMK_Unigene_126119	turquoise
BMK_Unigene_196615	turquoise
BMK_Unigene_033289	turquoise
BMK_Unigene_040897	turquoise
BMK_Unigene_138672	turquoise
BMK_Unigene_006140	turquoise
BMK_Unigene_180316	turquoise
BMK_Unigene_067964	turquoise
BMK_Unigene_067509	turquoise
BMK_Unigene_031227	turquoise
BMK_Unigene_125441	turquoise
BMK_Unigene_179374	turquoise
BMK_Unigene_008240	turquoise
BMK_Unigene_039940	turquoise
BMK_Unigene_157795	turquoise
BMK_Unigene_096408	turquoise
BMK_Unigene_079506	turquoise
BMK_Unigene_061971	turquoise
BMK_Unigene_039504	turquoise
BMK_Unigene_148089	turquoise
BMK_Unigene_044263	turquoise
BMK_Unigene_029823	turquoise
BMK_Unigene_119010	turquoise
BMK_Unigene_076164	turquoise
BMK_Unigene_042086	turquoise
BMK_Unigene_192244	turquoise
BMK_Unigene_158478	turquoise
BMK_Unigene_076260	turquoise
BMK_Unigene_018313	turquoise
BMK_Unigene_062313	turquoise
BMK_Unigene_097308	turquoise
BMK_Unigene_076135	turquoise
BMK_Unigene_139058	turquoise
BMK_Unigene_145248	turquoise
BMK_Unigene_066326	turquoise
BMK_Unigene_136430	turquoise
BMK_Unigene_126999	turquoise
BMK_Unigene_060812	turquoise
BMK_Unigene_139335	turquoise
BMK_Unigene_061226	turquoise
BMK_Unigene_063549	turquoise
BMK_Unigene_089857	turquoise
BMK_Unigene_024738	turquoise
BMK_Unigene_070280	turquoise
BMK_Unigene_145330	turquoise
BMK_Unigene_058462	turquoise
BMK_Unigene_050977	turquoise
BMK_Unigene_036422	turquoise
BMK_Unigene_035114	turquoise
BMK_Unigene_022179	turquoise
BMK_Unigene_128901	turquoise
BMK_Unigene_127354	turquoise
BMK_Unigene_124998	turquoise
BMK_Unigene_112998	turquoise
BMK_Unigene_040899	turquoise
BMK_Unigene_154667	turquoise
BMK_Unigene_066908	turquoise
BMK_Unigene_016477	turquoise
BMK_Unigene_075155	turquoise
BMK_Unigene_031035	turquoise
BMK_Unigene_101454	turquoise
BMK_Unigene_146914	turquoise
BMK_Unigene_139784	turquoise
BMK_Unigene_067793	turquoise
BMK_Unigene_066845	turquoise
BMK_Unigene_138520	turquoise
BMK_Unigene_021767	turquoise
BMK_Unigene_021371	turquoise
BMK_Unigene_070843	turquoise
BMK_Unigene_060695	turquoise
BMK_Unigene_019637	turquoise
BMK_Unigene_142691	turquoise
BMK_Unigene_039621	turquoise
BMK_Unigene_178246	turquoise
BMK_Unigene_130712	turquoise
BMK_Unigene_136028	turquoise
BMK_Unigene_037499	turquoise
BMK_Unigene_054467	turquoise
BMK_Unigene_133283	turquoise
BMK_Unigene_134990	turquoise
BMK_Unigene_070572	turquoise
BMK_Unigene_066639	turquoise
BMK_Unigene_188226	turquoise
BMK_Unigene_069170	turquoise
BMK_Unigene_144036	turquoise
BMK_Unigene_057160	turquoise
BMK_Unigene_026974	turquoise
BMK_Unigene_131271	turquoise
BMK_Unigene_041654	turquoise
BMK_Unigene_070601	turquoise
BMK_Unigene_064174	turquoise
BMK_Unigene_136693	turquoise
BMK_Unigene_069125	turquoise
BMK_Unigene_192320	turquoise
BMK_Unigene_133896	turquoise
BMK_Unigene_138139	turquoise
BMK_Unigene_046144	turquoise
BMK_Unigene_062299	turquoise
BMK_Unigene_064465	turquoise
BMK_Unigene_021868	turquoise
BMK_Unigene_041675	turquoise
BMK_Unigene_076154	turquoise
BMK_Unigene_072110	turquoise
BMK_Unigene_138132	turquoise
BMK_Unigene_021908	turquoise
BMK_Unigene_108565	turquoise
BMK_Unigene_000369	turquoise
BMK_Unigene_067733	turquoise
BMK_Unigene_026016	turquoise
BMK_Unigene_061530	turquoise
BMK_Unigene_189834	turquoise
BMK_Unigene_050033	turquoise
BMK_Unigene_134581	turquoise
BMK_Unigene_133751	turquoise
BMK_Unigene_193644	turquoise
BMK_Unigene_177292	turquoise
BMK_Unigene_134004	turquoise
BMK_Unigene_143630	turquoise
BMK_Unigene_054396	turquoise
BMK_Unigene_102335	turquoise
BMK_Unigene_009288	turquoise
BMK_Unigene_141090	turquoise
BMK_Unigene_117955	turquoise
BMK_Unigene_142668	turquoise
BMK_Unigene_028102	turquoise
BMK_Unigene_134284	turquoise
BMK_Unigene_082470	turquoise
BMK_Unigene_060331	turquoise
BMK_Unigene_140932	turquoise
BMK_Unigene_067771	turquoise
BMK_Unigene_139778	turquoise
BMK_Unigene_033055	turquoise
BMK_Unigene_061042	turquoise
BMK_Unigene_022920	turquoise
BMK_Unigene_038438	turquoise
BMK_Unigene_022174	turquoise
BMK_Unigene_193216	turquoise
BMK_Unigene_041461	turquoise
BMK_Unigene_019511	turquoise
BMK_Unigene_034745	turquoise
BMK_Unigene_023987	turquoise
BMK_Unigene_022890	turquoise
BMK_Unigene_075462	turquoise
BMK_Unigene_067639	turquoise
BMK_Unigene_023912	turquoise
BMK_Unigene_185489	turquoise
BMK_Unigene_038173	turquoise
BMK_Unigene_101933	turquoise
BMK_Unigene_188909	turquoise
BMK_Unigene_001075	turquoise
BMK_Unigene_134580	turquoise
BMK_Unigene_125948	turquoise
BMK_Unigene_064721	turquoise
BMK_Unigene_033391	turquoise
BMK_Unigene_135595	turquoise
BMK_Unigene_067530	turquoise
BMK_Unigene_029689	turquoise
BMK_Unigene_134143	turquoise
BMK_Unigene_142080	turquoise
BMK_Unigene_136853	turquoise
BMK_Unigene_001983	turquoise
BMK_Unigene_054562	turquoise
BMK_Unigene_069904	turquoise
BMK_Unigene_005107	turquoise
BMK_Unigene_140847	turquoise
BMK_Unigene_024285	turquoise
BMK_Unigene_052931	turquoise
BMK_Unigene_143661	turquoise
BMK_Unigene_063755	turquoise
BMK_Unigene_075944	turquoise
BMK_Unigene_056672	turquoise
BMK_Unigene_024325	turquoise
BMK_Unigene_138232	turquoise
BMK_Unigene_076035	turquoise
BMK_Unigene_134931	turquoise
BMK_Unigene_061392	turquoise
BMK_Unigene_039582	turquoise
BMK_Unigene_164261	turquoise
BMK_Unigene_142316	turquoise
BMK_Unigene_136925	turquoise
BMK_Unigene_067683	turquoise
BMK_Unigene_076320	turquoise
BMK_Unigene_028374	turquoise
BMK_Unigene_056908	turquoise
BMK_Unigene_135617	turquoise
BMK_Unigene_074929	turquoise
BMK_Unigene_056552	turquoise
BMK_Unigene_023994	turquoise
BMK_Unigene_080571	turquoise
BMK_Unigene_193763	turquoise
BMK_Unigene_032870	turquoise
BMK_Unigene_026922	turquoise
BMK_Unigene_077685	turquoise
BMK_Unigene_144582	turquoise
BMK_Unigene_067858	turquoise
BMK_Unigene_140697	turquoise
BMK_Unigene_177759	turquoise
BMK_Unigene_132393	turquoise
BMK_Unigene_113489	turquoise
BMK_Unigene_076173	turquoise
BMK_Unigene_196065	turquoise
BMK_Unigene_054266	turquoise
BMK_Unigene_052482	turquoise
BMK_Unigene_074080	turquoise
BMK_Unigene_133565	turquoise
BMK_Unigene_061415	turquoise
BMK_Unigene_147143	turquoise
BMK_Unigene_134502	turquoise
BMK_Unigene_133854	turquoise
BMK_Unigene_021928	turquoise
BMK_Unigene_125569	turquoise
BMK_Unigene_031884	turquoise
BMK_Unigene_062055	turquoise
BMK_Unigene_031731	turquoise
BMK_Unigene_019286	turquoise
BMK_Unigene_126708	turquoise
BMK_Unigene_162159	turquoise
BMK_Unigene_103782	turquoise
BMK_Unigene_095089	turquoise
BMK_Unigene_128361	turquoise
BMK_Unigene_049068	turquoise
BMK_Unigene_059123	turquoise
BMK_Unigene_064359	turquoise
BMK_Unigene_134626	turquoise
BMK_Unigene_032958	turquoise
BMK_Unigene_050181	turquoise
BMK_Unigene_173812	turquoise
BMK_Unigene_072047	turquoise
BMK_Unigene_071193	turquoise
BMK_Unigene_144685	turquoise
BMK_Unigene_055696	turquoise
BMK_Unigene_037764	turquoise
BMK_Unigene_131321	turquoise
BMK_Unigene_045224	turquoise
BMK_Unigene_043280	turquoise
BMK_Unigene_036435	turquoise
BMK_Unigene_063954	turquoise
BMK_Unigene_140478	turquoise
BMK_Unigene_134011	turquoise
BMK_Unigene_039098	turquoise
BMK_Unigene_113688	turquoise
BMK_Unigene_126882	turquoise
BMK_Unigene_129958	turquoise
BMK_Unigene_192517	turquoise
BMK_Unigene_066559	turquoise
BMK_Unigene_065877	turquoise
BMK_Unigene_070296	turquoise
BMK_Unigene_030381	turquoise
BMK_Unigene_048170	turquoise
BMK_Unigene_023387	turquoise
BMK_Unigene_058322	turquoise
BMK_Unigene_044238	turquoise
BMK_Unigene_055904	turquoise
BMK_Unigene_139001	turquoise
BMK_Unigene_122596	turquoise
BMK_Unigene_075570	turquoise
BMK_Unigene_029591	turquoise
BMK_Unigene_069600	turquoise
BMK_Unigene_028161	turquoise
BMK_Unigene_137574	turquoise
BMK_Unigene_151219	turquoise
BMK_Unigene_035181	turquoise
BMK_Unigene_007655	turquoise
BMK_Unigene_072225	turquoise
BMK_Unigene_009886	turquoise
BMK_Unigene_189937	turquoise
BMK_Unigene_031252	turquoise
BMK_Unigene_062635	turquoise
BMK_Unigene_066598	turquoise
BMK_Unigene_145079	turquoise
BMK_Unigene_132739	turquoise
BMK_Unigene_051265	turquoise
BMK_Unigene_035602	turquoise
BMK_Unigene_132342	turquoise
BMK_Unigene_071249	turquoise
BMK_Unigene_076214	turquoise
BMK_Unigene_015305	turquoise
BMK_Unigene_015831	turquoise
BMK_Unigene_051301	turquoise
BMK_Unigene_132294	turquoise
BMK_Unigene_072525	turquoise
BMK_Unigene_127726	turquoise
BMK_Unigene_019128	turquoise
BMK_Unigene_139120	turquoise
BMK_Unigene_138478	turquoise
BMK_Unigene_142803	turquoise
BMK_Unigene_143078	turquoise
BMK_Unigene_122218	turquoise
BMK_Unigene_056854	turquoise
BMK_Unigene_054860	turquoise
BMK_Unigene_188987	turquoise
BMK_Unigene_057459	turquoise
BMK_Unigene_065322	turquoise
BMK_Unigene_068052	turquoise
BMK_Unigene_068639	turquoise
BMK_Unigene_152944	turquoise
BMK_Unigene_033743	turquoise
BMK_Unigene_077355	turquoise
BMK_Unigene_124589	turquoise
BMK_Unigene_003372	turquoise
BMK_Unigene_189412	turquoise
BMK_Unigene_141131	turquoise
BMK_Unigene_013109	turquoise
BMK_Unigene_022404	turquoise
BMK_Unigene_003293	turquoise
BMK_Unigene_191784	turquoise
BMK_Unigene_069420	turquoise
BMK_Unigene_023311	turquoise
BMK_Unigene_139287	turquoise
BMK_Unigene_138289	turquoise
BMK_Unigene_139091	turquoise
BMK_Unigene_110546	turquoise
BMK_Unigene_137845	turquoise
BMK_Unigene_032867	turquoise
BMK_Unigene_156452	turquoise
BMK_Unigene_131270	turquoise
BMK_Unigene_147272	turquoise
BMK_Unigene_104680	turquoise
BMK_Unigene_130454	turquoise
BMK_Unigene_060652	turquoise
BMK_Unigene_022130	turquoise
BMK_Unigene_142528	turquoise
BMK_Unigene_196074	turquoise
BMK_Unigene_178184	turquoise
BMK_Unigene_045701	turquoise
BMK_Unigene_055443	turquoise
BMK_Unigene_038477	turquoise
BMK_Unigene_064445	turquoise
BMK_Unigene_062513	turquoise
BMK_Unigene_147317	turquoise
BMK_Unigene_057301	turquoise
BMK_Unigene_015785	turquoise
BMK_Unigene_072655	turquoise
BMK_Unigene_099110	turquoise
BMK_Unigene_070830	turquoise
BMK_Unigene_071300	turquoise
BMK_Unigene_188064	turquoise
BMK_Unigene_029907	turquoise
BMK_Unigene_140432	turquoise
BMK_Unigene_089025	turquoise
BMK_Unigene_064464	turquoise
BMK_Unigene_000081	turquoise
BMK_Unigene_140411	turquoise
BMK_Unigene_063453	turquoise
BMK_Unigene_000869	turquoise
BMK_Unigene_150595	turquoise
BMK_Unigene_137873	turquoise
BMK_Unigene_049892	turquoise
BMK_Unigene_040876	turquoise
BMK_Unigene_167152	turquoise
BMK_Unigene_132842	turquoise
BMK_Unigene_001978	turquoise
BMK_Unigene_041773	turquoise
BMK_Unigene_003413	turquoise
BMK_Unigene_125363	turquoise
BMK_Unigene_129264	turquoise
BMK_Unigene_076235	turquoise
BMK_Unigene_013615	turquoise
BMK_Unigene_072862	turquoise
BMK_Unigene_135283	turquoise
BMK_Unigene_121413	turquoise
BMK_Unigene_063447	turquoise
BMK_Unigene_045357	turquoise
BMK_Unigene_009336	turquoise
BMK_Unigene_033043	turquoise
BMK_Unigene_120191	turquoise
BMK_Unigene_133263	turquoise
BMK_Unigene_050740	turquoise
BMK_Unigene_009635	turquoise
BMK_Unigene_184322	turquoise
BMK_Unigene_034920	turquoise
BMK_Unigene_180795	turquoise
BMK_Unigene_189748	turquoise
BMK_Unigene_101273	turquoise
BMK_Unigene_069486	turquoise
BMK_Unigene_001818	turquoise
BMK_Unigene_073079	turquoise
BMK_Unigene_007375	turquoise
BMK_Unigene_045561	turquoise
BMK_Unigene_180158	turquoise
BMK_Unigene_063711	turquoise
BMK_Unigene_028324	turquoise
BMK_Unigene_066848	turquoise
BMK_Unigene_137923	turquoise
BMK_Unigene_031596	turquoise
BMK_Unigene_138238	turquoise
BMK_Unigene_135473	turquoise
BMK_Unigene_189110	turquoise
BMK_Unigene_129800	turquoise
BMK_Unigene_095657	turquoise
BMK_Unigene_184342	turquoise
BMK_Unigene_059341	turquoise
BMK_Unigene_001413	turquoise
BMK_Unigene_135949	turquoise
BMK_Unigene_060993	turquoise
BMK_Unigene_054523	turquoise
BMK_Unigene_069691	turquoise
BMK_Unigene_185529	turquoise
BMK_Unigene_060347	turquoise
BMK_Unigene_014676	turquoise
BMK_Unigene_019459	turquoise
BMK_Unigene_048802	turquoise
BMK_Unigene_074729	turquoise
BMK_Unigene_064104	turquoise
BMK_Unigene_127333	turquoise
BMK_Unigene_118271	turquoise
BMK_Unigene_028096	turquoise
BMK_Unigene_005103	turquoise
BMK_Unigene_071558	turquoise
BMK_Unigene_000745	turquoise
BMK_Unigene_073578	turquoise
BMK_Unigene_045159	turquoise
BMK_Unigene_060910	turquoise
BMK_Unigene_044022	turquoise
BMK_Unigene_140765	turquoise
BMK_Unigene_033219	turquoise
BMK_Unigene_024037	turquoise
BMK_Unigene_132163	turquoise
BMK_Unigene_056283	turquoise
BMK_Unigene_067755	turquoise
BMK_Unigene_072313	turquoise
BMK_Unigene_073428	turquoise
BMK_Unigene_142612	turquoise
BMK_Unigene_075668	turquoise
BMK_Unigene_035729	turquoise
BMK_Unigene_007550	turquoise
BMK_Unigene_132412	turquoise
BMK_Unigene_074451	turquoise
BMK_Unigene_140892	turquoise
BMK_Unigene_021131	turquoise
BMK_Unigene_121018	turquoise
BMK_Unigene_139065	turquoise
BMK_Unigene_035456	turquoise
BMK_Unigene_044611	turquoise
BMK_Unigene_137809	turquoise
BMK_Unigene_132840	turquoise
BMK_Unigene_021759	turquoise
BMK_Unigene_143235	turquoise
BMK_Unigene_141865	turquoise
BMK_Unigene_032221	turquoise
BMK_Unigene_068033	turquoise
BMK_Unigene_151364	turquoise
BMK_Unigene_038810	turquoise
BMK_Unigene_075713	turquoise
BMK_Unigene_053157	turquoise
BMK_Unigene_134280	turquoise
BMK_Unigene_146920	turquoise
BMK_Unigene_062625	turquoise
BMK_Unigene_145809	turquoise
BMK_Unigene_190246	turquoise
BMK_Unigene_129706	turquoise
BMK_Unigene_066835	turquoise
BMK_Unigene_061835	turquoise
BMK_Unigene_024445	turquoise
BMK_Unigene_137097	turquoise
BMK_Unigene_189719	turquoise
BMK_Unigene_196790	turquoise
BMK_Unigene_020720	turquoise
BMK_Unigene_151932	turquoise
BMK_Unigene_144532	turquoise
BMK_Unigene_032480	turquoise
BMK_Unigene_047003	turquoise
BMK_Unigene_066592	turquoise
BMK_Unigene_195013	turquoise
BMK_Unigene_068382	turquoise
BMK_Unigene_039901	turquoise
BMK_Unigene_142326	turquoise
BMK_Unigene_180199	turquoise
BMK_Unigene_059101	turquoise
BMK_Unigene_119959	turquoise
BMK_Unigene_051611	turquoise
BMK_Unigene_022281	turquoise
BMK_Unigene_033262	turquoise
BMK_Unigene_008679	turquoise
BMK_Unigene_048183	turquoise
BMK_Unigene_130773	turquoise
BMK_Unigene_050227	turquoise
BMK_Unigene_067072	turquoise
BMK_Unigene_139683	turquoise
BMK_Unigene_020899	turquoise
BMK_Unigene_131990	turquoise
BMK_Unigene_022422	turquoise
BMK_Unigene_021005	turquoise
BMK_Unigene_134752	turquoise
BMK_Unigene_033472	turquoise
BMK_Unigene_045565	turquoise
BMK_Unigene_037076	turquoise
BMK_Unigene_038854	turquoise
BMK_Unigene_038122	turquoise
BMK_Unigene_004686	turquoise
BMK_Unigene_031278	turquoise
BMK_Unigene_133247	turquoise
BMK_Unigene_049946	turquoise
BMK_Unigene_003419	turquoise
BMK_Unigene_033065	turquoise
BMK_Unigene_028359	turquoise
BMK_Unigene_022496	turquoise
BMK_Unigene_019070	turquoise
BMK_Unigene_130679	turquoise
BMK_Unigene_056203	turquoise
BMK_Unigene_070019	turquoise
BMK_Unigene_145414	turquoise
BMK_Unigene_057705	turquoise
BMK_Unigene_065099	turquoise
BMK_Unigene_072843	turquoise
BMK_Unigene_138217	turquoise
BMK_Unigene_070776	turquoise
BMK_Unigene_058487	turquoise
BMK_Unigene_086953	turquoise
BMK_Unigene_043756	turquoise
BMK_Unigene_182175	turquoise
BMK_Unigene_138487	turquoise
BMK_Unigene_120330	turquoise
BMK_Unigene_138312	turquoise
BMK_Unigene_038154	turquoise
BMK_Unigene_044935	turquoise
BMK_Unigene_112942	turquoise
BMK_Unigene_019065	turquoise
BMK_Unigene_113188	turquoise
BMK_Unigene_043084	turquoise
BMK_Unigene_039636	turquoise
BMK_Unigene_001965	turquoise
BMK_Unigene_192417	turquoise
BMK_Unigene_129487	turquoise
BMK_Unigene_113879	turquoise
BMK_Unigene_083973	turquoise
BMK_Unigene_185401	turquoise
BMK_Unigene_004741	turquoise
BMK_Unigene_026021	turquoise
BMK_Unigene_182665	turquoise
BMK_Unigene_061926	turquoise
BMK_Unigene_071381	turquoise
BMK_Unigene_116133	turquoise
BMK_Unigene_124713	turquoise
BMK_Unigene_130935	turquoise
BMK_Unigene_030641	turquoise
BMK_Unigene_037119	turquoise
BMK_Unigene_053103	turquoise
BMK_Unigene_145319	turquoise
BMK_Unigene_068401	turquoise
BMK_Unigene_152543	turquoise
BMK_Unigene_007810	turquoise
BMK_Unigene_074194	turquoise
BMK_Unigene_030456	turquoise
BMK_Unigene_066531	turquoise
BMK_Unigene_035686	turquoise
BMK_Unigene_070827	turquoise
BMK_Unigene_087552	turquoise
BMK_Unigene_066943	turquoise
BMK_Unigene_094495	turquoise
BMK_Unigene_067105	turquoise
BMK_Unigene_075765	turquoise
BMK_Unigene_155116	turquoise
BMK_Unigene_133576	turquoise
BMK_Unigene_110714	turquoise
BMK_Unigene_142483	turquoise
BMK_Unigene_022077	turquoise
BMK_Unigene_145331	turquoise
BMK_Unigene_056814	turquoise
BMK_Unigene_042718	turquoise
BMK_Unigene_011008	turquoise
BMK_Unigene_144195	turquoise
BMK_Unigene_167583	turquoise
BMK_Unigene_081295	turquoise
BMK_Unigene_032316	turquoise
BMK_Unigene_055178	turquoise
BMK_Unigene_193072	turquoise
BMK_Unigene_016509	turquoise
BMK_Unigene_147929	turquoise
BMK_Unigene_193860	turquoise
BMK_Unigene_002025	turquoise
BMK_Unigene_018947	turquoise
BMK_Unigene_068875	turquoise
BMK_Unigene_050039	turquoise
BMK_Unigene_039751	turquoise
BMK_Unigene_030259	turquoise
BMK_Unigene_067171	turquoise
BMK_Unigene_139900	turquoise
BMK_Unigene_067908	turquoise
BMK_Unigene_039547	turquoise
BMK_Unigene_033626	turquoise
BMK_Unigene_070382	turquoise
BMK_Unigene_037646	turquoise
BMK_Unigene_038293	turquoise
BMK_Unigene_067031	turquoise
BMK_Unigene_021142	turquoise
BMK_Unigene_091934	turquoise
BMK_Unigene_064738	turquoise
BMK_Unigene_165480	turquoise
BMK_Unigene_137603	turquoise
BMK_Unigene_076101	turquoise
BMK_Unigene_069485	turquoise
BMK_Unigene_136433	turquoise
BMK_Unigene_066668	turquoise
BMK_Unigene_060444	turquoise
BMK_Unigene_137126	turquoise
BMK_Unigene_083747	turquoise
BMK_Unigene_046829	turquoise
BMK_Unigene_037558	turquoise
BMK_Unigene_027208	turquoise
BMK_Unigene_025760	turquoise
BMK_Unigene_142702	turquoise
BMK_Unigene_145385	turquoise
BMK_Unigene_188246	turquoise
BMK_Unigene_075547	turquoise
BMK_Unigene_039794	turquoise
BMK_Unigene_033993	turquoise
BMK_Unigene_041093	turquoise
BMK_Unigene_070869	turquoise
BMK_Unigene_039222	turquoise
BMK_Unigene_133264	turquoise
BMK_Unigene_033155	turquoise
BMK_Unigene_140016	turquoise
BMK_Unigene_123258	turquoise
BMK_Unigene_145407	turquoise
BMK_Unigene_140909	turquoise
BMK_Unigene_137468	turquoise
BMK_Unigene_137324	turquoise
BMK_Unigene_020429	turquoise
BMK_Unigene_186246	turquoise
BMK_Unigene_038187	turquoise
BMK_Unigene_179046	turquoise
BMK_Unigene_071513	turquoise
BMK_Unigene_063821	turquoise
BMK_Unigene_073750	turquoise
BMK_Unigene_023988	turquoise
BMK_Unigene_069054	turquoise
BMK_Unigene_142603	turquoise
BMK_Unigene_044961	turquoise
BMK_Unigene_032741	turquoise
BMK_Unigene_073317	turquoise
BMK_Unigene_138451	turquoise
BMK_Unigene_096720	turquoise
BMK_Unigene_045604	turquoise
BMK_Unigene_032836	turquoise
BMK_Unigene_122792	turquoise
BMK_Unigene_076120	turquoise
BMK_Unigene_120053	turquoise
BMK_Unigene_061912	turquoise
BMK_Unigene_139090	turquoise
BMK_Unigene_140467	turquoise
BMK_Unigene_113201	turquoise
BMK_Unigene_060766	turquoise
BMK_Unigene_072051	turquoise
BMK_Unigene_134771	turquoise
BMK_Unigene_179143	turquoise
BMK_Unigene_002021	turquoise
BMK_Unigene_141285	turquoise
BMK_Unigene_179419	turquoise
BMK_Unigene_139278	turquoise
BMK_Unigene_114081	turquoise
BMK_Unigene_182831	turquoise
BMK_Unigene_042544	turquoise
BMK_Unigene_117583	turquoise
BMK_Unigene_129773	turquoise
BMK_Unigene_140168	turquoise
BMK_Unigene_120934	turquoise
BMK_Unigene_190201	turquoise
BMK_Unigene_075512	turquoise
BMK_Unigene_070047	turquoise
BMK_Unigene_033705	turquoise
BMK_Unigene_131510	turquoise
BMK_Unigene_178123	turquoise
BMK_Unigene_162070	turquoise
BMK_Unigene_138042	turquoise
BMK_Unigene_065307	turquoise
BMK_Unigene_142584	turquoise
BMK_Unigene_132345	turquoise
BMK_Unigene_129245	turquoise
BMK_Unigene_041455	turquoise
BMK_Unigene_040301	turquoise
BMK_Unigene_074573	turquoise
BMK_Unigene_190171	turquoise
BMK_Unigene_057538	turquoise
BMK_Unigene_135379	turquoise
BMK_Unigene_006275	turquoise
BMK_Unigene_140806	turquoise
BMK_Unigene_058241	turquoise
BMK_Unigene_078323	turquoise
BMK_Unigene_134052	turquoise
BMK_Unigene_008659	turquoise
BMK_Unigene_096982	turquoise
BMK_Unigene_047556	turquoise
BMK_Unigene_136347	turquoise
BMK_Unigene_142981	turquoise
BMK_Unigene_054380	turquoise
BMK_Unigene_143562	turquoise
BMK_Unigene_033708	turquoise
BMK_Unigene_139236	turquoise
BMK_Unigene_024728	turquoise
BMK_Unigene_130362	turquoise
BMK_Unigene_129165	turquoise
BMK_Unigene_142507	turquoise
BMK_Unigene_137743	turquoise
BMK_Unigene_050816	turquoise
BMK_Unigene_140070	turquoise
BMK_Unigene_069831	turquoise
BMK_Unigene_184683	turquoise
BMK_Unigene_040984	turquoise
BMK_Unigene_133669	turquoise
BMK_Unigene_069141	turquoise
BMK_Unigene_131733	turquoise
BMK_Unigene_063763	turquoise
BMK_Unigene_021681	turquoise
BMK_Unigene_141797	turquoise
BMK_Unigene_177701	turquoise
BMK_Unigene_008949	turquoise
BMK_Unigene_029652	turquoise
BMK_Unigene_061059	turquoise
BMK_Unigene_072608	turquoise
BMK_Unigene_142136	turquoise
BMK_Unigene_192874	turquoise
BMK_Unigene_056938	turquoise
BMK_Unigene_007222	turquoise
BMK_Unigene_061518	turquoise
BMK_Unigene_043559	turquoise
BMK_Unigene_193882	turquoise
BMK_Unigene_021577	turquoise
BMK_Unigene_194191	turquoise
BMK_Unigene_132925	turquoise
BMK_Unigene_073174	turquoise
BMK_Unigene_033866	turquoise
BMK_Unigene_019828	turquoise
BMK_Unigene_072837	turquoise
BMK_Unigene_025107	turquoise
BMK_Unigene_021653	turquoise
BMK_Unigene_062200	turquoise
BMK_Unigene_032486	turquoise
BMK_Unigene_075593	turquoise
BMK_Unigene_024759	turquoise
BMK_Unigene_175696	turquoise
BMK_Unigene_135188	turquoise
BMK_Unigene_046853	turquoise
BMK_Unigene_133537	turquoise
BMK_Unigene_114020	turquoise
BMK_Unigene_192699	turquoise
BMK_Unigene_191855	turquoise
BMK_Unigene_068313	turquoise
BMK_Unigene_021350	turquoise
BMK_Unigene_189844	turquoise
BMK_Unigene_134372	turquoise
BMK_Unigene_004814	turquoise
BMK_Unigene_070809	turquoise
BMK_Unigene_135670	turquoise
BMK_Unigene_028895	turquoise
BMK_Unigene_073069	turquoise
BMK_Unigene_021722	turquoise
BMK_Unigene_065363	turquoise
BMK_Unigene_176384	turquoise
BMK_Unigene_180064	turquoise
BMK_Unigene_060456	turquoise
BMK_Unigene_065544	turquoise
BMK_Unigene_136563	turquoise
BMK_Unigene_145256	turquoise
BMK_Unigene_127238	turquoise
BMK_Unigene_073294	turquoise
BMK_Unigene_015185	turquoise
BMK_Unigene_013403	turquoise
BMK_Unigene_061324	turquoise
BMK_Unigene_145190	turquoise
BMK_Unigene_061071	turquoise
BMK_Unigene_001250	turquoise
BMK_Unigene_005371	turquoise
BMK_Unigene_073609	turquoise
BMK_Unigene_066532	turquoise
BMK_Unigene_041968	turquoise
BMK_Unigene_024776	turquoise
BMK_Unigene_056796	turquoise
BMK_Unigene_038236	turquoise
BMK_Unigene_112605	turquoise
BMK_Unigene_072253	turquoise
BMK_Unigene_036458	turquoise
BMK_Unigene_026758	turquoise
BMK_Unigene_067459	turquoise
BMK_Unigene_194938	turquoise
BMK_Unigene_154169	turquoise
BMK_Unigene_023467	turquoise
BMK_Unigene_073055	turquoise
BMK_Unigene_071849	turquoise
BMK_Unigene_029723	turquoise
BMK_Unigene_121320	turquoise
BMK_Unigene_127414	turquoise
BMK_Unigene_070557	turquoise
BMK_Unigene_141141	turquoise
BMK_Unigene_138919	turquoise
BMK_Unigene_039439	turquoise
BMK_Unigene_049429	turquoise
BMK_Unigene_087364	turquoise
BMK_Unigene_174327	turquoise
BMK_Unigene_195554	turquoise
BMK_Unigene_075223	turquoise
BMK_Unigene_127664	turquoise
BMK_Unigene_134775	turquoise
BMK_Unigene_008152	turquoise
BMK_Unigene_076276	turquoise
BMK_Unigene_146643	turquoise
BMK_Unigene_061828	turquoise
BMK_Unigene_023041	turquoise
BMK_Unigene_045844	turquoise
BMK_Unigene_142553	turquoise
BMK_Unigene_068206	turquoise
BMK_Unigene_076993	turquoise
BMK_Unigene_193098	turquoise
BMK_Unigene_143470	turquoise
BMK_Unigene_194238	turquoise
BMK_Unigene_065596	turquoise
BMK_Unigene_075663	turquoise
BMK_Unigene_076083	turquoise
BMK_Unigene_071167	turquoise
BMK_Unigene_139526	turquoise
BMK_Unigene_029045	turquoise
BMK_Unigene_188999	turquoise
BMK_Unigene_062164	turquoise
BMK_Unigene_061825	turquoise
BMK_Unigene_098627	turquoise
BMK_Unigene_066057	turquoise
BMK_Unigene_144332	turquoise
BMK_Unigene_183707	turquoise
BMK_Unigene_022566	turquoise
BMK_Unigene_032411	turquoise
BMK_Unigene_069614	turquoise
BMK_Unigene_110090	turquoise
BMK_Unigene_066159	turquoise
BMK_Unigene_190586	turquoise
BMK_Unigene_031505	turquoise
BMK_Unigene_056249	turquoise
BMK_Unigene_070420	turquoise
BMK_Unigene_064362	turquoise
BMK_Unigene_066156	turquoise
BMK_Unigene_069681	turquoise
BMK_Unigene_072076	turquoise
BMK_Unigene_037887	turquoise
BMK_Unigene_038822	turquoise
BMK_Unigene_134821	turquoise
BMK_Unigene_068693	turquoise
BMK_Unigene_131065	turquoise
BMK_Unigene_074971	turquoise
BMK_Unigene_022073	turquoise
BMK_Unigene_071304	turquoise
BMK_Unigene_041964	turquoise
BMK_Unigene_145620	turquoise
BMK_Unigene_058029	turquoise
BMK_Unigene_037990	turquoise
BMK_Unigene_004429	turquoise
BMK_Unigene_138034	turquoise
BMK_Unigene_123803	turquoise
BMK_Unigene_059275	turquoise
BMK_Unigene_029068	turquoise
BMK_Unigene_029545	turquoise
BMK_Unigene_030733	turquoise
BMK_Unigene_155312	turquoise
BMK_Unigene_116296	turquoise
BMK_Unigene_043786	turquoise
BMK_Unigene_131831	turquoise
BMK_Unigene_006075	turquoise
BMK_Unigene_185352	turquoise
BMK_Unigene_071507	turquoise
BMK_Unigene_012842	turquoise
BMK_Unigene_145322	turquoise
BMK_Unigene_057628	turquoise
BMK_Unigene_064845	turquoise
BMK_Unigene_141270	turquoise
BMK_Unigene_000429	turquoise
BMK_Unigene_076123	turquoise
BMK_Unigene_065680	turquoise
BMK_Unigene_029223	turquoise
BMK_Unigene_152886	turquoise
BMK_Unigene_038995	turquoise
BMK_Unigene_059908	turquoise
BMK_Unigene_037977	turquoise
BMK_Unigene_135635	turquoise
BMK_Unigene_053555	turquoise
BMK_Unigene_135239	turquoise
BMK_Unigene_135822	turquoise
BMK_Unigene_134765	turquoise
BMK_Unigene_065191	turquoise
BMK_Unigene_000648	turquoise
BMK_Unigene_063978	turquoise
BMK_Unigene_014653	turquoise
BMK_Unigene_036860	turquoise
BMK_Unigene_062264	turquoise
BMK_Unigene_187033	turquoise
BMK_Unigene_031555	turquoise
BMK_Unigene_038748	turquoise
BMK_Unigene_190867	turquoise
BMK_Unigene_046334	turquoise
BMK_Unigene_137342	turquoise
BMK_Unigene_141519	turquoise
BMK_Unigene_141390	turquoise
BMK_Unigene_039518	turquoise
BMK_Unigene_138604	turquoise
BMK_Unigene_066534	turquoise
BMK_Unigene_032578	turquoise
BMK_Unigene_070064	turquoise
BMK_Unigene_142328	turquoise
BMK_Unigene_127959	turquoise
BMK_Unigene_134749	turquoise
BMK_Unigene_120931	turquoise
BMK_Unigene_122621	turquoise
BMK_Unigene_047213	turquoise
BMK_Unigene_036207	turquoise
BMK_Unigene_062984	turquoise
BMK_Unigene_065270	turquoise
BMK_Unigene_140912	turquoise
BMK_Unigene_072658	turquoise
BMK_Unigene_135127	turquoise
BMK_Unigene_019691	turquoise
BMK_Unigene_069989	turquoise
BMK_Unigene_114100	turquoise
BMK_Unigene_114386	turquoise
BMK_Unigene_142598	turquoise
BMK_Unigene_062506	turquoise
BMK_Unigene_062863	turquoise
BMK_Unigene_047768	turquoise
BMK_Unigene_072451	turquoise
BMK_Unigene_113260	turquoise
BMK_Unigene_009899	turquoise
BMK_Unigene_068354	turquoise
BMK_Unigene_038039	turquoise
BMK_Unigene_072049	turquoise
BMK_Unigene_021974	turquoise
BMK_Unigene_073538	turquoise
BMK_Unigene_194378	turquoise
BMK_Unigene_065984	turquoise
BMK_Unigene_040667	turquoise
BMK_Unigene_073768	turquoise
BMK_Unigene_000744	turquoise
BMK_Unigene_113685	turquoise
BMK_Unigene_074564	turquoise
BMK_Unigene_013558	turquoise
BMK_Unigene_056817	turquoise
BMK_Unigene_057939	turquoise
BMK_Unigene_137028	turquoise
BMK_Unigene_141012	turquoise
BMK_Unigene_133105	turquoise
BMK_Unigene_139754	turquoise
BMK_Unigene_038812	turquoise
BMK_Unigene_043363	turquoise
BMK_Unigene_123769	turquoise
BMK_Unigene_142377	turquoise
BMK_Unigene_174143	turquoise
BMK_Unigene_130276	turquoise
BMK_Unigene_067355	turquoise
BMK_Unigene_021188	turquoise
BMK_Unigene_027764	turquoise
BMK_Unigene_076390	turquoise
BMK_Unigene_070244	turquoise
BMK_Unigene_008492	turquoise
BMK_Unigene_119638	turquoise
BMK_Unigene_035502	turquoise
BMK_Unigene_067575	turquoise
BMK_Unigene_142532	turquoise
BMK_Unigene_145987	turquoise
BMK_Unigene_099009	turquoise
BMK_Unigene_042592	turquoise
BMK_Unigene_071048	turquoise
BMK_Unigene_182527	turquoise
BMK_Unigene_065510	turquoise
BMK_Unigene_041876	turquoise
BMK_Unigene_008394	turquoise
BMK_Unigene_106510	turquoise
BMK_Unigene_187652	turquoise
BMK_Unigene_145419	turquoise
BMK_Unigene_014118	turquoise
BMK_Unigene_036547	turquoise
BMK_Unigene_066909	turquoise
BMK_Unigene_087310	turquoise
BMK_Unigene_113932	turquoise
BMK_Unigene_144926	turquoise
BMK_Unigene_041737	turquoise
BMK_Unigene_035432	turquoise
BMK_Unigene_116283	turquoise
BMK_Unigene_145391	turquoise
BMK_Unigene_070087	turquoise
BMK_Unigene_180403	turquoise
BMK_Unigene_021023	turquoise
BMK_Unigene_140090	turquoise
BMK_Unigene_196262	turquoise
BMK_Unigene_002065	turquoise
BMK_Unigene_145733	turquoise
BMK_Unigene_018717	turquoise
BMK_Unigene_064486	turquoise
BMK_Unigene_008649	turquoise
BMK_Unigene_043809	turquoise
BMK_Unigene_059688	turquoise
BMK_Unigene_030766	turquoise
BMK_Unigene_055374	turquoise
BMK_Unigene_073152	turquoise
BMK_Unigene_130946	turquoise
BMK_Unigene_113474	turquoise
BMK_Unigene_136072	turquoise
BMK_Unigene_003327	turquoise
BMK_Unigene_037823	turquoise
BMK_Unigene_184291	turquoise
BMK_Unigene_000601	turquoise
BMK_Unigene_136328	turquoise
BMK_Unigene_023867	turquoise
BMK_Unigene_074463	turquoise
BMK_Unigene_031803	turquoise
BMK_Unigene_044413	turquoise
BMK_Unigene_127490	turquoise
BMK_Unigene_076360	turquoise
BMK_Unigene_133710	turquoise
BMK_Unigene_023240	turquoise
BMK_Unigene_047176	turquoise
BMK_Unigene_061097	turquoise
BMK_Unigene_052289	turquoise
BMK_Unigene_056044	turquoise
BMK_Unigene_037571	turquoise
BMK_Unigene_141222	turquoise
BMK_Unigene_131211	turquoise
BMK_Unigene_017190	turquoise
BMK_Unigene_066610	turquoise
BMK_Unigene_144082	turquoise
BMK_Unigene_004279	turquoise
BMK_Unigene_076187	turquoise
BMK_Unigene_196865	turquoise
BMK_Unigene_141116	turquoise
BMK_Unigene_062758	turquoise
BMK_Unigene_023866	turquoise
BMK_Unigene_028966	turquoise
BMK_Unigene_019246	turquoise
BMK_Unigene_039587	turquoise
BMK_Unigene_119334	turquoise
BMK_Unigene_057177	turquoise
BMK_Unigene_039863	turquoise
BMK_Unigene_038377	turquoise
BMK_Unigene_176572	turquoise
BMK_Unigene_038183	turquoise
BMK_Unigene_059807	turquoise
BMK_Unigene_137222	turquoise
BMK_Unigene_059447	turquoise
BMK_Unigene_030479	turquoise
BMK_Unigene_180669	turquoise
BMK_Unigene_145771	turquoise
BMK_Unigene_070795	turquoise
BMK_Unigene_031682	turquoise
BMK_Unigene_037864	turquoise
BMK_Unigene_079465	turquoise
BMK_Unigene_054924	turquoise
BMK_Unigene_134569	turquoise
BMK_Unigene_027945	turquoise
BMK_Unigene_117892	turquoise
BMK_Unigene_137010	turquoise
BMK_Unigene_032307	turquoise
BMK_Unigene_060589	turquoise
BMK_Unigene_073882	turquoise
BMK_Unigene_040858	turquoise
BMK_Unigene_044516	turquoise
BMK_Unigene_066267	turquoise
BMK_Unigene_020509	turquoise
BMK_Unigene_075715	turquoise
BMK_Unigene_059586	turquoise
BMK_Unigene_063375	turquoise
BMK_Unigene_080134	turquoise
BMK_Unigene_192894	turquoise
BMK_Unigene_066107	turquoise
BMK_Unigene_134181	turquoise
BMK_Unigene_041919	turquoise
BMK_Unigene_103573	turquoise
BMK_Unigene_138664	turquoise
BMK_Unigene_068096	turquoise
BMK_Unigene_112703	turquoise
BMK_Unigene_057353	turquoise
BMK_Unigene_193487	turquoise
BMK_Unigene_066724	turquoise
BMK_Unigene_141567	turquoise
BMK_Unigene_188202	turquoise
BMK_Unigene_132279	turquoise
BMK_Unigene_067055	turquoise
BMK_Unigene_073346	turquoise
BMK_Unigene_065641	turquoise
BMK_Unigene_019009	turquoise
BMK_Unigene_118862	turquoise
BMK_Unigene_135388	turquoise
BMK_Unigene_046820	turquoise
BMK_Unigene_008930	turquoise
BMK_Unigene_067353	turquoise
BMK_Unigene_034078	turquoise
BMK_Unigene_130284	turquoise
BMK_Unigene_067271	turquoise
BMK_Unigene_138811	turquoise
BMK_Unigene_029646	turquoise
BMK_Unigene_043637	turquoise
BMK_Unigene_136409	turquoise
BMK_Unigene_037353	turquoise
BMK_Unigene_189972	turquoise
BMK_Unigene_177753	turquoise
BMK_Unigene_072083	turquoise
BMK_Unigene_043452	turquoise
BMK_Unigene_069126	turquoise
BMK_Unigene_006029	turquoise
BMK_Unigene_074462	turquoise
BMK_Unigene_025688	turquoise
BMK_Unigene_138105	turquoise
BMK_Unigene_142286	turquoise
BMK_Unigene_036359	turquoise
BMK_Unigene_117204	turquoise
BMK_Unigene_031265	turquoise
BMK_Unigene_074893	turquoise
BMK_Unigene_137090	turquoise
BMK_Unigene_125961	turquoise
BMK_Unigene_075761	turquoise
BMK_Unigene_002051	turquoise
BMK_Unigene_132000	turquoise
BMK_Unigene_023808	turquoise
BMK_Unigene_037161	turquoise
BMK_Unigene_008867	turquoise
BMK_Unigene_140410	turquoise
BMK_Unigene_074259	turquoise
BMK_Unigene_078342	turquoise
BMK_Unigene_049921	turquoise
BMK_Unigene_028245	turquoise
BMK_Unigene_044607	turquoise
BMK_Unigene_160200	turquoise
BMK_Unigene_018621	turquoise
BMK_Unigene_024953	turquoise
BMK_Unigene_138209	turquoise
BMK_Unigene_076236	turquoise
BMK_Unigene_042137	turquoise
BMK_Unigene_035328	turquoise
BMK_Unigene_008666	turquoise
BMK_Unigene_061196	turquoise
BMK_Unigene_070146	turquoise
BMK_Unigene_132067	turquoise
BMK_Unigene_113514	turquoise
BMK_Unigene_127962	turquoise
BMK_Unigene_139952	turquoise
BMK_Unigene_133160	turquoise
BMK_Unigene_024308	turquoise
BMK_Unigene_006022	turquoise
BMK_Unigene_072256	turquoise
BMK_Unigene_074820	turquoise
BMK_Unigene_137160	turquoise
BMK_Unigene_004922	turquoise
BMK_Unigene_056268	turquoise
BMK_Unigene_136833	turquoise
BMK_Unigene_025022	turquoise
BMK_Unigene_045959	turquoise
BMK_Unigene_129885	turquoise
BMK_Unigene_138005	turquoise
BMK_Unigene_062892	turquoise
BMK_Unigene_135749	turquoise
BMK_Unigene_062629	turquoise
BMK_Unigene_158068	turquoise
BMK_Unigene_044262	turquoise
BMK_Unigene_186752	turquoise
BMK_Unigene_042246	turquoise
BMK_Unigene_180408	turquoise
BMK_Unigene_113626	turquoise
BMK_Unigene_032011	turquoise
BMK_Unigene_031575	turquoise
BMK_Unigene_076526	turquoise
BMK_Unigene_040975	turquoise
BMK_Unigene_059136	turquoise
BMK_Unigene_017093	turquoise
BMK_Unigene_022444	turquoise
BMK_Unigene_165382	turquoise
BMK_Unigene_007678	turquoise
BMK_Unigene_053582	turquoise
BMK_Unigene_040036	turquoise
BMK_Unigene_125828	turquoise
BMK_Unigene_058337	turquoise
BMK_Unigene_058298	turquoise
BMK_Unigene_140473	turquoise
BMK_Unigene_142752	turquoise
BMK_Unigene_133586	turquoise
BMK_Unigene_067660	turquoise
BMK_Unigene_064298	turquoise
BMK_Unigene_028567	turquoise
BMK_Unigene_035661	turquoise
BMK_Unigene_176899	turquoise
BMK_Unigene_022101	turquoise
BMK_Unigene_092560	turquoise
BMK_Unigene_139233	turquoise
BMK_Unigene_050632	turquoise
BMK_Unigene_039677	turquoise
BMK_Unigene_053319	turquoise
BMK_Unigene_037812	turquoise
BMK_Unigene_167971	turquoise
BMK_Unigene_132222	turquoise
BMK_Unigene_141813	turquoise
BMK_Unigene_133693	turquoise
BMK_Unigene_123151	turquoise
BMK_Unigene_063231	turquoise
BMK_Unigene_060041	turquoise
BMK_Unigene_020982	turquoise
BMK_Unigene_064277	turquoise
BMK_Unigene_040114	turquoise
BMK_Unigene_022319	turquoise
BMK_Unigene_039853	turquoise
BMK_Unigene_045053	turquoise
BMK_Unigene_131824	turquoise
BMK_Unigene_166816	turquoise
BMK_Unigene_096612	turquoise
BMK_Unigene_033790	turquoise
BMK_Unigene_037099	turquoise
BMK_Unigene_140853	turquoise
BMK_Unigene_113594	turquoise
BMK_Unigene_069763	turquoise
BMK_Unigene_194640	turquoise
BMK_Unigene_022792	turquoise
BMK_Unigene_074445	turquoise
BMK_Unigene_048920	turquoise
BMK_Unigene_145586	turquoise
BMK_Unigene_056357	turquoise
BMK_Unigene_069652	turquoise
BMK_Unigene_131258	turquoise
BMK_Unigene_014597	turquoise
BMK_Unigene_046558	turquoise
BMK_Unigene_025610	turquoise
BMK_Unigene_133888	turquoise
BMK_Unigene_056629	turquoise
BMK_Unigene_034378	turquoise
BMK_Unigene_163142	turquoise
BMK_Unigene_145312	turquoise
BMK_Unigene_115009	turquoise
BMK_Unigene_128371	turquoise
BMK_Unigene_151312	turquoise
BMK_Unigene_075142	turquoise
BMK_Unigene_084717	turquoise
BMK_Unigene_030281	turquoise
BMK_Unigene_139723	turquoise
BMK_Unigene_020793	turquoise
BMK_Unigene_143394	turquoise
BMK_Unigene_001107	turquoise
BMK_Unigene_113173	turquoise
BMK_Unigene_035087	turquoise
BMK_Unigene_086004	turquoise
BMK_Unigene_045589	turquoise
BMK_Unigene_032223	turquoise
BMK_Unigene_138515	turquoise
BMK_Unigene_007853	turquoise
BMK_Unigene_068645	turquoise
BMK_Unigene_014515	turquoise
BMK_Unigene_029605	turquoise
BMK_Unigene_070674	turquoise
BMK_Unigene_175832	turquoise
BMK_Unigene_001460	turquoise
BMK_Unigene_014881	turquoise
BMK_Unigene_073879	turquoise
BMK_Unigene_071619	turquoise
BMK_Unigene_134519	turquoise
BMK_Unigene_019571	turquoise
BMK_Unigene_046130	turquoise
BMK_Unigene_134493	turquoise
BMK_Unigene_166658	turquoise
BMK_Unigene_035792	turquoise
BMK_Unigene_130187	turquoise
BMK_Unigene_046898	turquoise
BMK_Unigene_026156	turquoise
BMK_Unigene_068913	turquoise
BMK_Unigene_053708	turquoise
BMK_Unigene_086554	turquoise
BMK_Unigene_031743	turquoise
BMK_Unigene_074869	turquoise
BMK_Unigene_177542	turquoise
BMK_Unigene_050362	turquoise
BMK_Unigene_005046	turquoise
BMK_Unigene_046415	turquoise
BMK_Unigene_033232	turquoise
BMK_Unigene_140890	turquoise
BMK_Unigene_007920	turquoise
BMK_Unigene_072524	turquoise
BMK_Unigene_003009	turquoise
BMK_Unigene_030230	turquoise
BMK_Unigene_070773	turquoise
BMK_Unigene_139521	turquoise
BMK_Unigene_018568	turquoise
BMK_Unigene_194078	turquoise
BMK_Unigene_066134	turquoise
BMK_Unigene_029044	turquoise
BMK_Unigene_114677	turquoise
BMK_Unigene_037892	turquoise
BMK_Unigene_055959	turquoise
BMK_Unigene_116869	turquoise
BMK_Unigene_018688	turquoise
BMK_Unigene_068518	turquoise
BMK_Unigene_034676	turquoise
BMK_Unigene_130324	turquoise
BMK_Unigene_021704	turquoise
BMK_Unigene_142886	turquoise
BMK_Unigene_033865	turquoise
BMK_Unigene_132457	turquoise
BMK_Unigene_193935	turquoise
BMK_Unigene_005139	turquoise
BMK_Unigene_067652	turquoise
BMK_Unigene_015153	turquoise
BMK_Unigene_040623	turquoise
BMK_Unigene_068075	turquoise
BMK_Unigene_075992	turquoise
BMK_Unigene_104143	turquoise
BMK_Unigene_010850	turquoise
BMK_Unigene_143890	turquoise
BMK_Unigene_197201	turquoise
BMK_Unigene_064828	turquoise
BMK_Unigene_183362	turquoise
BMK_Unigene_135389	turquoise
BMK_Unigene_060367	turquoise
BMK_Unigene_072233	turquoise
BMK_Unigene_195500	turquoise
BMK_Unigene_151426	turquoise
BMK_Unigene_023407	turquoise
BMK_Unigene_065996	turquoise
BMK_Unigene_034580	turquoise
BMK_Unigene_022968	turquoise
BMK_Unigene_130923	turquoise
BMK_Unigene_053346	turquoise
BMK_Unigene_136758	turquoise
BMK_Unigene_144223	turquoise
BMK_Unigene_141084	turquoise
BMK_Unigene_143591	turquoise
BMK_Unigene_074821	turquoise
BMK_Unigene_132523	turquoise
BMK_Unigene_028553	turquoise
BMK_Unigene_023174	turquoise
BMK_Unigene_044429	turquoise
BMK_Unigene_022372	turquoise
BMK_Unigene_141861	turquoise
BMK_Unigene_147116	turquoise
BMK_Unigene_061113	turquoise
BMK_Unigene_128421	turquoise
BMK_Unigene_116353	turquoise
BMK_Unigene_129566	turquoise
BMK_Unigene_020613	turquoise
BMK_Unigene_155858	turquoise
BMK_Unigene_036416	turquoise
BMK_Unigene_061197	turquoise
BMK_Unigene_045073	turquoise
BMK_Unigene_044854	turquoise
BMK_Unigene_038652	turquoise
BMK_Unigene_038394	turquoise
BMK_Unigene_057257	turquoise
BMK_Unigene_019784	turquoise
BMK_Unigene_132654	turquoise
BMK_Unigene_067520	turquoise
BMK_Unigene_138998	turquoise
BMK_Unigene_058977	turquoise
BMK_Unigene_021602	turquoise
BMK_Unigene_064148	turquoise
BMK_Unigene_068663	turquoise
BMK_Unigene_191505	turquoise
BMK_Unigene_178992	turquoise
BMK_Unigene_112909	turquoise
BMK_Unigene_042491	turquoise
BMK_Unigene_045467	turquoise
BMK_Unigene_015015	turquoise
BMK_Unigene_132769	turquoise
BMK_Unigene_138794	turquoise
BMK_Unigene_186755	turquoise
BMK_Unigene_066089	turquoise
BMK_Unigene_058148	turquoise
BMK_Unigene_179618	turquoise
BMK_Unigene_120572	turquoise
BMK_Unigene_065434	turquoise
BMK_Unigene_144716	turquoise
BMK_Unigene_127578	turquoise
BMK_Unigene_061272	turquoise
BMK_Unigene_071314	turquoise
BMK_Unigene_149523	turquoise
BMK_Unigene_050869	turquoise
BMK_Unigene_022473	turquoise
BMK_Unigene_018991	turquoise
BMK_Unigene_011569	turquoise
BMK_Unigene_138897	turquoise
BMK_Unigene_024482	turquoise
BMK_Unigene_029685	turquoise
BMK_Unigene_021380	turquoise
BMK_Unigene_029436	turquoise
BMK_Unigene_139216	turquoise
BMK_Unigene_193902	turquoise
BMK_Unigene_046111	turquoise
BMK_Unigene_015490	turquoise
BMK_Unigene_007056	turquoise
BMK_Unigene_089231	turquoise
BMK_Unigene_135085	turquoise
BMK_Unigene_134083	turquoise
BMK_Unigene_147560	turquoise
BMK_Unigene_134261	turquoise
BMK_Unigene_072523	turquoise
BMK_Unigene_044740	turquoise
BMK_Unigene_063990	turquoise
BMK_Unigene_132960	turquoise
BMK_Unigene_020310	turquoise
BMK_Unigene_001323	turquoise
BMK_Unigene_064192	turquoise
BMK_Unigene_072407	turquoise
BMK_Unigene_132323	turquoise
BMK_Unigene_131054	turquoise
BMK_Unigene_023049	turquoise
BMK_Unigene_057881	turquoise
BMK_Unigene_046427	turquoise
BMK_Unigene_064488	turquoise
BMK_Unigene_000121	turquoise
BMK_Unigene_135324	turquoise
BMK_Unigene_039568	turquoise
BMK_Unigene_028103	turquoise
BMK_Unigene_133602	turquoise
BMK_Unigene_132355	turquoise
BMK_Unigene_149809	turquoise
BMK_Unigene_068320	turquoise
BMK_Unigene_060343	turquoise
BMK_Unigene_052275	turquoise
BMK_Unigene_063507	turquoise
BMK_Unigene_138512	turquoise
BMK_Unigene_145415	turquoise
BMK_Unigene_145203	turquoise
BMK_Unigene_137905	turquoise
BMK_Unigene_036826	turquoise
BMK_Unigene_019457	turquoise
BMK_Unigene_140757	turquoise
BMK_Unigene_133271	turquoise
BMK_Unigene_132653	turquoise
BMK_Unigene_057601	turquoise
BMK_Unigene_029528	turquoise
BMK_Unigene_056037	turquoise
BMK_Unigene_067859	turquoise
BMK_Unigene_033781	turquoise
BMK_Unigene_145523	turquoise
BMK_Unigene_114957	turquoise
BMK_Unigene_050165	turquoise
BMK_Unigene_122594	turquoise
BMK_Unigene_114014	turquoise
BMK_Unigene_046849	turquoise
BMK_Unigene_073771	turquoise
BMK_Unigene_032694	turquoise
BMK_Unigene_075672	turquoise
BMK_Unigene_043803	turquoise
BMK_Unigene_040104	turquoise
BMK_Unigene_050235	turquoise
BMK_Unigene_071486	turquoise
BMK_Unigene_054677	turquoise
BMK_Unigene_029738	turquoise
BMK_Unigene_123010	turquoise
BMK_Unigene_019539	turquoise
BMK_Unigene_160715	turquoise
BMK_Unigene_113246	turquoise
BMK_Unigene_130169	turquoise
BMK_Unigene_157247	turquoise
BMK_Unigene_185785	turquoise
BMK_Unigene_113312	turquoise
BMK_Unigene_042446	turquoise
BMK_Unigene_132293	turquoise
BMK_Unigene_143523	turquoise
BMK_Unigene_130202	turquoise
BMK_Unigene_021973	turquoise
BMK_Unigene_020962	turquoise
BMK_Unigene_021358	turquoise
BMK_Unigene_008014	turquoise
BMK_Unigene_143369	turquoise
BMK_Unigene_061874	turquoise
BMK_Unigene_020260	turquoise
BMK_Unigene_070394	turquoise
BMK_Unigene_093235	turquoise
BMK_Unigene_135860	turquoise
BMK_Unigene_062980	turquoise
BMK_Unigene_062669	turquoise
BMK_Unigene_182354	turquoise
BMK_Unigene_143116	turquoise
BMK_Unigene_041824	turquoise
BMK_Unigene_133415	turquoise
BMK_Unigene_070042	turquoise
BMK_Unigene_193788	turquoise
BMK_Unigene_186050	turquoise
BMK_Unigene_065333	turquoise
BMK_Unigene_099303	turquoise
BMK_Unigene_033306	turquoise
BMK_Unigene_042557	turquoise
BMK_Unigene_141613	turquoise
BMK_Unigene_059926	turquoise
BMK_Unigene_146209	turquoise
BMK_Unigene_074637	turquoise
BMK_Unigene_122404	turquoise
BMK_Unigene_114094	turquoise
BMK_Unigene_070823	turquoise
BMK_Unigene_145806	turquoise
BMK_Unigene_032554	turquoise
BMK_Unigene_068463	turquoise
BMK_Unigene_006524	turquoise
BMK_Unigene_149306	turquoise
BMK_Unigene_186526	turquoise
BMK_Unigene_020629	turquoise
BMK_Unigene_185817	turquoise
BMK_Unigene_037154	turquoise
BMK_Unigene_004871	turquoise
BMK_Unigene_135531	turquoise
BMK_Unigene_010389	turquoise
BMK_Unigene_085357	turquoise
BMK_Unigene_038765	turquoise
BMK_Unigene_073848	turquoise
BMK_Unigene_061244	turquoise
BMK_Unigene_142567	turquoise
BMK_Unigene_186579	turquoise
BMK_Unigene_050228	turquoise
BMK_Unigene_116469	turquoise
BMK_Unigene_031161	turquoise
BMK_Unigene_073671	turquoise
BMK_Unigene_003701	turquoise
BMK_Unigene_054929	turquoise
BMK_Unigene_061679	turquoise
BMK_Unigene_091183	turquoise
BMK_Unigene_145427	turquoise
BMK_Unigene_051743	turquoise
BMK_Unigene_024157	turquoise
BMK_Unigene_045931	turquoise
BMK_Unigene_135885	turquoise
BMK_Unigene_194406	turquoise
BMK_Unigene_066632	turquoise
BMK_Unigene_066829	turquoise
BMK_Unigene_039822	turquoise
BMK_Unigene_132015	turquoise
BMK_Unigene_068143	turquoise
BMK_Unigene_017359	turquoise
BMK_Unigene_074987	turquoise
BMK_Unigene_140353	turquoise
BMK_Unigene_071034	turquoise
BMK_Unigene_066328	turquoise
BMK_Unigene_081042	turquoise
BMK_Unigene_185652	turquoise
BMK_Unigene_021829	turquoise
BMK_Unigene_062792	turquoise
BMK_Unigene_085847	turquoise
BMK_Unigene_065703	turquoise
BMK_Unigene_064816	turquoise
BMK_Unigene_044869	turquoise
BMK_Unigene_071752	turquoise
BMK_Unigene_118830	turquoise
BMK_Unigene_157316	turquoise
BMK_Unigene_132300	turquoise
BMK_Unigene_039487	turquoise
BMK_Unigene_071819	turquoise
BMK_Unigene_173612	turquoise
BMK_Unigene_041680	turquoise
BMK_Unigene_133426	turquoise
BMK_Unigene_059580	turquoise
BMK_Unigene_032928	turquoise
BMK_Unigene_069990	turquoise
BMK_Unigene_047727	turquoise
BMK_Unigene_074074	turquoise
BMK_Unigene_126567	turquoise
BMK_Unigene_067583	turquoise
BMK_Unigene_046494	turquoise
BMK_Unigene_059126	turquoise
BMK_Unigene_139331	turquoise
BMK_Unigene_172953	turquoise
BMK_Unigene_065472	turquoise
BMK_Unigene_142057	turquoise
BMK_Unigene_034156	turquoise
BMK_Unigene_041186	turquoise
BMK_Unigene_133261	turquoise
BMK_Unigene_070829	turquoise
BMK_Unigene_192988	turquoise
BMK_Unigene_070304	turquoise
BMK_Unigene_118279	turquoise
BMK_Unigene_146395	turquoise
BMK_Unigene_028438	turquoise
BMK_Unigene_020694	turquoise
BMK_Unigene_135098	turquoise
BMK_Unigene_056291	turquoise
BMK_Unigene_075262	turquoise
BMK_Unigene_035241	turquoise
BMK_Unigene_038702	turquoise
BMK_Unigene_168642	turquoise
BMK_Unigene_065068	turquoise
BMK_Unigene_064302	turquoise
BMK_Unigene_031331	turquoise
BMK_Unigene_043869	turquoise
BMK_Unigene_033977	turquoise
BMK_Unigene_127681	turquoise
BMK_Unigene_052064	turquoise
BMK_Unigene_019709	turquoise
BMK_Unigene_031298	turquoise
BMK_Unigene_047484	turquoise
BMK_Unigene_146991	turquoise
BMK_Unigene_035201	turquoise
BMK_Unigene_042119	turquoise
BMK_Unigene_037486	turquoise
BMK_Unigene_140608	turquoise
BMK_Unigene_039373	turquoise
BMK_Unigene_098371	turquoise
BMK_Unigene_043929	turquoise
BMK_Unigene_137690	turquoise
BMK_Unigene_057427	turquoise
BMK_Unigene_142705	turquoise
BMK_Unigene_042751	turquoise
BMK_Unigene_008569	turquoise
BMK_Unigene_122583	turquoise
BMK_Unigene_023755	turquoise
BMK_Unigene_141448	turquoise
BMK_Unigene_035381	turquoise
BMK_Unigene_022430	turquoise
BMK_Unigene_142791	turquoise
BMK_Unigene_113145	turquoise
BMK_Unigene_144380	turquoise
BMK_Unigene_177322	turquoise
BMK_Unigene_070448	turquoise
BMK_Unigene_071148	turquoise
BMK_Unigene_128153	turquoise
BMK_Unigene_180286	turquoise
BMK_Unigene_069659	turquoise
BMK_Unigene_075252	turquoise
BMK_Unigene_086444	turquoise
BMK_Unigene_141727	turquoise
BMK_Unigene_145201	turquoise
BMK_Unigene_193189	turquoise
BMK_Unigene_051137	turquoise
BMK_Unigene_001580	turquoise
BMK_Unigene_030964	turquoise
BMK_Unigene_123194	turquoise
BMK_Unigene_128310	turquoise
BMK_Unigene_128870	turquoise
BMK_Unigene_129004	turquoise
BMK_Unigene_033369	turquoise
BMK_Unigene_042059	turquoise
BMK_Unigene_024407	turquoise
BMK_Unigene_000875	turquoise
BMK_Unigene_061383	turquoise
BMK_Unigene_061399	turquoise
BMK_Unigene_045856	turquoise
BMK_Unigene_059056	turquoise
BMK_Unigene_007128	turquoise
BMK_Unigene_027789	turquoise
BMK_Unigene_029910	turquoise
BMK_Unigene_002741	turquoise
BMK_Unigene_019291	turquoise
BMK_Unigene_144907	turquoise
BMK_Unigene_073540	turquoise
BMK_Unigene_140702	turquoise
BMK_Unigene_064497	turquoise
BMK_Unigene_078189	turquoise
BMK_Unigene_048959	turquoise
BMK_Unigene_063620	turquoise
BMK_Unigene_034516	turquoise
BMK_Unigene_063721	turquoise
BMK_Unigene_189924	turquoise
BMK_Unigene_023121	turquoise
BMK_Unigene_064140	turquoise
BMK_Unigene_128073	turquoise
BMK_Unigene_022838	turquoise
BMK_Unigene_065946	turquoise
BMK_Unigene_073804	turquoise
BMK_Unigene_072810	turquoise
BMK_Unigene_034028	turquoise
BMK_Unigene_049171	turquoise
BMK_Unigene_157810	turquoise
BMK_Unigene_057140	turquoise
BMK_Unigene_049992	turquoise
BMK_Unigene_140327	turquoise
BMK_Unigene_045692	turquoise
BMK_Unigene_025576	turquoise
BMK_Unigene_001748	turquoise
BMK_Unigene_024383	turquoise
BMK_Unigene_176425	turquoise
BMK_Unigene_135053	turquoise
BMK_Unigene_074464	turquoise
BMK_Unigene_188514	turquoise
BMK_Unigene_033077	turquoise
BMK_Unigene_137224	turquoise
BMK_Unigene_065416	turquoise
BMK_Unigene_194911	turquoise
BMK_Unigene_130785	turquoise
BMK_Unigene_196650	turquoise
BMK_Unigene_072656	turquoise
BMK_Unigene_136382	turquoise
BMK_Unigene_028829	turquoise
BMK_Unigene_134329	turquoise
BMK_Unigene_023705	turquoise
BMK_Unigene_135387	turquoise
BMK_Unigene_168648	turquoise
BMK_Unigene_190405	turquoise
BMK_Unigene_140567	turquoise
BMK_Unigene_069515	turquoise
BMK_Unigene_056162	turquoise
BMK_Unigene_194194	turquoise
BMK_Unigene_072230	turquoise
BMK_Unigene_066628	turquoise
BMK_Unigene_189452	turquoise
BMK_Unigene_068404	turquoise
BMK_Unigene_070248	turquoise
BMK_Unigene_127249	turquoise
BMK_Unigene_062780	turquoise
BMK_Unigene_022738	turquoise
BMK_Unigene_145333	turquoise
BMK_Unigene_021940	turquoise
BMK_Unigene_146055	turquoise
BMK_Unigene_062236	turquoise
BMK_Unigene_117012	turquoise
BMK_Unigene_113555	turquoise
BMK_Unigene_112962	turquoise
BMK_Unigene_144432	turquoise
BMK_Unigene_067279	turquoise
BMK_Unigene_149586	turquoise
BMK_Unigene_052872	turquoise
BMK_Unigene_137597	turquoise
BMK_Unigene_144399	turquoise
BMK_Unigene_028658	turquoise
BMK_Unigene_066842	turquoise
BMK_Unigene_001879	turquoise
BMK_Unigene_181477	turquoise
BMK_Unigene_011169	turquoise
BMK_Unigene_093024	turquoise
BMK_Unigene_127052	turquoise
BMK_Unigene_075241	turquoise
BMK_Unigene_049807	turquoise
BMK_Unigene_068833	turquoise
BMK_Unigene_134595	turquoise
BMK_Unigene_035195	turquoise
BMK_Unigene_030067	turquoise
BMK_Unigene_026056	turquoise
BMK_Unigene_121514	turquoise
BMK_Unigene_054420	turquoise
BMK_Unigene_190587	turquoise
BMK_Unigene_183525	turquoise
BMK_Unigene_042737	turquoise
BMK_Unigene_165982	turquoise
BMK_Unigene_137813	turquoise
BMK_Unigene_133917	turquoise
BMK_Unigene_042553	turquoise
BMK_Unigene_053996	turquoise
BMK_Unigene_046958	turquoise
BMK_Unigene_138481	turquoise
BMK_Unigene_074409	turquoise
BMK_Unigene_035579	turquoise
BMK_Unigene_037232	turquoise
BMK_Unigene_141728	turquoise
BMK_Unigene_062862	turquoise
BMK_Unigene_057668	turquoise
BMK_Unigene_161917	turquoise
BMK_Unigene_135563	turquoise
BMK_Unigene_022240	turquoise
BMK_Unigene_193168	turquoise
BMK_Unigene_144055	turquoise
BMK_Unigene_037775	turquoise
BMK_Unigene_030448	turquoise
BMK_Unigene_070822	turquoise
BMK_Unigene_059573	turquoise
BMK_Unigene_039539	turquoise
BMK_Unigene_181888	turquoise
BMK_Unigene_141833	turquoise
BMK_Unigene_065936	turquoise
BMK_Unigene_160401	turquoise
BMK_Unigene_037384	turquoise
BMK_Unigene_070983	turquoise
BMK_Unigene_188743	turquoise
BMK_Unigene_055932	turquoise
BMK_Unigene_135852	turquoise
BMK_Unigene_186811	turquoise
BMK_Unigene_144370	turquoise
BMK_Unigene_008180	turquoise
BMK_Unigene_039437	turquoise
BMK_Unigene_123451	turquoise
BMK_Unigene_129483	turquoise
BMK_Unigene_023162	turquoise
BMK_Unigene_012606	turquoise
BMK_Unigene_039856	turquoise
BMK_Unigene_180035	turquoise
BMK_Unigene_126675	turquoise
BMK_Unigene_028029	turquoise
BMK_Unigene_131803	turquoise
BMK_Unigene_084519	turquoise
BMK_Unigene_005119	turquoise
BMK_Unigene_139592	turquoise
BMK_Unigene_019903	turquoise
BMK_Unigene_142412	turquoise
BMK_Unigene_075167	turquoise
BMK_Unigene_122531	turquoise
BMK_Unigene_037355	turquoise
BMK_Unigene_061521	turquoise
BMK_Unigene_145530	turquoise
BMK_Unigene_005086	turquoise
BMK_Unigene_136835	turquoise
BMK_Unigene_071351	turquoise
BMK_Unigene_175359	turquoise
BMK_Unigene_133436	turquoise
BMK_Unigene_073282	turquoise
BMK_Unigene_133383	turquoise
BMK_Unigene_059326	turquoise
BMK_Unigene_074588	turquoise
BMK_Unigene_026321	turquoise
BMK_Unigene_053543	turquoise
BMK_Unigene_064807	turquoise
BMK_Unigene_137715	turquoise
BMK_Unigene_167041	turquoise
BMK_Unigene_138189	turquoise
BMK_Unigene_072413	turquoise
BMK_Unigene_195029	turquoise
BMK_Unigene_067732	turquoise
BMK_Unigene_179184	turquoise
BMK_Unigene_064326	turquoise
BMK_Unigene_136817	turquoise
BMK_Unigene_037833	turquoise
BMK_Unigene_000300	turquoise
BMK_Unigene_144449	turquoise
BMK_Unigene_076146	turquoise
BMK_Unigene_134436	turquoise
BMK_Unigene_137915	turquoise
BMK_Unigene_131978	turquoise
BMK_Unigene_114128	turquoise
BMK_Unigene_023257	turquoise
BMK_Unigene_009739	turquoise
BMK_Unigene_003683	turquoise
BMK_Unigene_067380	turquoise
BMK_Unigene_041755	turquoise
BMK_Unigene_130153	turquoise
BMK_Unigene_075812	turquoise
BMK_Unigene_188681	turquoise
BMK_Unigene_031066	turquoise
BMK_Unigene_063878	turquoise
BMK_Unigene_032838	turquoise
BMK_Unigene_019604	turquoise
BMK_Unigene_145433	turquoise
BMK_Unigene_019914	turquoise
BMK_Unigene_153442	turquoise
BMK_Unigene_059696	turquoise
BMK_Unigene_049870	turquoise
BMK_Unigene_018583	turquoise
BMK_Unigene_097359	turquoise
BMK_Unigene_059124	turquoise
BMK_Unigene_012442	turquoise
BMK_Unigene_133752	turquoise
BMK_Unigene_075009	turquoise
BMK_Unigene_071509	turquoise
BMK_Unigene_142849	turquoise
BMK_Unigene_188366	turquoise
BMK_Unigene_068533	turquoise
BMK_Unigene_142600	turquoise
BMK_Unigene_011487	turquoise
BMK_Unigene_069222	turquoise
BMK_Unigene_029742	turquoise
BMK_Unigene_072164	turquoise
BMK_Unigene_139306	turquoise
BMK_Unigene_193739	turquoise
BMK_Unigene_073891	turquoise
BMK_Unigene_041807	turquoise
BMK_Unigene_008751	turquoise
BMK_Unigene_185000	turquoise
BMK_Unigene_139974	turquoise
BMK_Unigene_122169	turquoise
BMK_Unigene_028404	turquoise
BMK_Unigene_175655	turquoise
BMK_Unigene_131683	turquoise
BMK_Unigene_174889	turquoise
BMK_Unigene_028051	turquoise
BMK_Unigene_128027	turquoise
BMK_Unigene_007984	turquoise
BMK_Unigene_118293	turquoise
BMK_Unigene_061865	turquoise
BMK_Unigene_138812	turquoise
BMK_Unigene_129023	turquoise
BMK_Unigene_096266	turquoise
BMK_Unigene_069862	turquoise
BMK_Unigene_190128	turquoise
BMK_Unigene_134792	turquoise
BMK_Unigene_113023	turquoise
BMK_Unigene_009915	turquoise
BMK_Unigene_062683	turquoise
BMK_Unigene_038351	turquoise
BMK_Unigene_052757	turquoise
BMK_Unigene_126475	turquoise
BMK_Unigene_055305	turquoise
BMK_Unigene_064341	turquoise
BMK_Unigene_022402	turquoise
BMK_Unigene_021717	turquoise
BMK_Unigene_014491	turquoise
BMK_Unigene_066967	turquoise
BMK_Unigene_130445	turquoise
BMK_Unigene_036346	turquoise
BMK_Unigene_039037	turquoise
BMK_Unigene_157691	turquoise
BMK_Unigene_021205	turquoise
BMK_Unigene_140959	turquoise
BMK_Unigene_002045	turquoise
BMK_Unigene_025733	turquoise
BMK_Unigene_067357	turquoise
BMK_Unigene_133061	turquoise
BMK_Unigene_134491	turquoise
BMK_Unigene_073781	turquoise
BMK_Unigene_145384	turquoise
BMK_Unigene_042995	turquoise
BMK_Unigene_026103	turquoise
BMK_Unigene_073623	turquoise
BMK_Unigene_031850	turquoise
BMK_Unigene_122809	turquoise
[truncated: 5,938 more rows]
